# Supplementary material for: The Immune-Antioxidant Trade-Off Mediated by Actinobacteria Drives Niche Differentiation: Physiological and Gut Microbiota Responses of Two Cold-Adapted Brown Frog Species to Contrasting Peak Daily Habitat Temperatures
Source: Animals (Basel). 2025 Dec 15;15(24):3604. doi: 10.3390/ani15243604 (PMC12729615; doi:10.3390/ani15243604)
Supplement: Supplementary file 1 [file animals-15-03604-s001.zip]

Archive with 1 entries (1 files):
- animals-4024821-supplementary.pdf
